# Supplementary material for: Korean species of Aleochara Gravenhorst subgenus Xenochara Mulsant & Rey (Coleoptera, Staphylinidae, Aleocharinae)
Source: Zookeys. 2010 Oct 7;(60):21–36. doi: 10.3897/zookeys.60.404 (PMC3088346; doi:10.3897/zookeys.60.404)
Supplement: XML Treatment for Xenochara [file zookeys.60.404-treatment1.xml]

<!DOCTYPE tp:taxon-treatment
  PUBLIC "-//TaxonX//DTD Taxonomic Treatment Publishing DTD v0 20100105//EN" "tax-treatment-NSO.dtd">
<tp:taxon-treatment xmlns:tp="http://www.plazi.org/taxpub"><tp:treatment-meta><mixed-citation publication-type="journal"><person-group><name><surname>Park</surname><given-names>Jong-Seok</given-names></name></person-group><person-group><name><surname>Ahn</surname><given-names>Kee-Jeong</given-names></name></person-group><article-title>Korean species of <italic>Aleochara</italic> Gravenhorst subgenus <italic>Xenochara</italic> Mulsant &amp; Rey (Coleoptera, Staphylinidae, Aleocharinae)</article-title><source>Zookeys</source><day>7</day><month>10</month><year>2010</year><volume>2010</volume><issue>60</issue><fpage>21</fpage><lpage>36</lpage><pub-id pub-id-type="doi">10.3897/zookeys.60.404</pub-id></mixed-citation></tp:treatment-meta><tp:nomenclature><label>Subgenus</label><tp:taxon-name>
                        <tp:taxon-name-part taxon-name-part-type="subgenus">Xenochara</tp:taxon-name-part>
                    </tp:taxon-name><tp:taxon-authority>Mulsant &amp; Rey</tp:taxon-authority><tp:nomenclature-citation-list><tp:nomenclature-citation><tp:taxon-name>Xenochara</tp:taxon-name><comment><xref ref-type="bibr" rid="B28">Mulsant and Rey 1874: 60</xref>; <xref ref-type="bibr" rid="B15">Ganglbauer 1895: 32</xref>; <xref ref-type="bibr" rid="B13">Fenyes 1920: 403</xref>; <xref ref-type="bibr" rid="B7">Bernhauer and Scheerpeltz 1926: 781</xref>; <xref ref-type="bibr" rid="B31">Palm 1972: 426</xref>; <xref ref-type="bibr" rid="B37">Seevers 1978: 137</xref>.</comment></tp:nomenclature-citation><tp:nomenclature-citation><tp:taxon-name>Polychara</tp:taxon-name><comment><xref ref-type="bibr" rid="B28">Mulsant and Rey 1874: 64</xref>; <xref ref-type="bibr" rid="B15">Ganglbauer 1895: 34</xref>; <xref ref-type="bibr" rid="B13">Fenyes 1920: 408</xref>; <xref ref-type="bibr" rid="B7">Bernhauer and Scheerpeltz 1926: 785</xref>; <xref ref-type="bibr" rid="B34">Portevin 1929: 237</xref>; <xref ref-type="bibr" rid="B37">Seevers 1978: 136</xref>.</comment></tp:nomenclature-citation><tp:nomenclature-citation><tp:taxon-name>Isochara</tp:taxon-name><comment><xref ref-type="bibr" rid="B5">Bernhauer 1901: 440, 461</xref>.</comment></tp:nomenclature-citation><tp:nomenclature-citation><tp:taxon-name>Xenochara</tp:taxon-name><comment> See <xref ref-type="bibr" rid="B19">Klimaszewski (1984)</xref> for complete synonymy and references.</comment></tp:nomenclature-citation></tp:nomenclature-citation-list></tp:nomenclature><tp:treatment-sec sec-type="Type species"><title>Type species:</title><p><tp:taxon-name>Aleochara decorata</tp:taxon-name> Aubé.</p></tp:treatment-sec><tp:treatment-sec sec-type="Diagnosis"><title>Diagnosis.</title><p>The subgenus <tp:taxon-name>Xenochara</tp:taxon-name> can be distinguished by a combination of the following characters: body compact, robust, pubescent; antennomere 4 usually longer than wide (except <tp:taxon-name>Aleochara tristis</tp:taxon-name>, transverse); carina on each side of midline of ventral surface of head present, attaining or almost attaining gular suture (arrows, <xref ref-type="fig" rid="F1">Figs 1b</xref>, <xref ref-type="fig" rid="F2">2b</xref>, <xref ref-type="fig" rid="F3">3b</xref>, <xref ref-type="fig" rid="F4">4a</xref>, <xref ref-type="fig" rid="F5">5a</xref>; <xref ref-type="bibr" rid="B19">Klimaszewski 1984: Figs 313, 319, 321</xref>); maxillary palpomere 4 usually long (1/3 to 3/4 length of palpomere 3); labral b-seta sharpened or rounded apically (arrows, <xref ref-type="fig" rid="F1">Figs 1c</xref>, <xref ref-type="fig" rid="F2">2c</xref>, <xref ref-type="fig" rid="F3">3c</xref>, <xref ref-type="fig" rid="F4">4b</xref>, <xref ref-type="fig" rid="F5">5b</xref>); mandibular internal tooth absent or weakly present; β-seta of labial palpi long (Figs <xref ref-type="fig" rid="F1">1e</xref>, <xref ref-type="fig" rid="F2">2e</xref>, <xref ref-type="fig" rid="F3">3e</xref>, <xref ref-type="fig" rid="F4">4d</xref>, <xref ref-type="fig" rid="F5">5d</xref>); mesoventrite completely or almost completely carinate (<xref ref-type="fig" rid="F1">Figs 1a</xref>, <xref ref-type="fig" rid="F2">2a</xref>, <xref ref-type="fig" rid="F3">3a</xref>); pronotum evenly pubescent; spines of lateral margins of fore- and meso-tibia present but absent in meta-tibia.</p></tp:treatment-sec><tp:treatment-sec sec-type="Remarks"><title>Remarks.</title><p>This diagnosis is modified from <xref ref-type="bibr" rid="B19">Klimaszewski (1984: 35)</xref>. New diagnostic characters based on mouthparts are added, and these are consistent at the subgenus level.</p></tp:treatment-sec><tp:treatment-sec sec-type="Key to the Aleochara (Xenochara) species from Korea"><title>Key to the Aleochara (Xenochara) species from Korea</title><table-wrap content-type="key" position="anchor" orientation="portrait"><table><tbody><tr><td rowspan="1" colspan="1">1.</td><td rowspan="1" colspan="1">Elytra with emarginate latero-posterior margins</td><td rowspan="1" colspan="1">2</td></tr><tr><td rowspan="1" colspan="1">–</td><td rowspan="1" colspan="1">Elytra with rounded latero-posterior margins</td><td rowspan="1" colspan="1">3</td></tr><tr><td rowspan="1" colspan="1">2.</td><td rowspan="1" colspan="1">Labral b-seta acute (arrow, <xref ref-type="fig" rid="F3">Fig. 3c</xref>), labium with a pair of distal setae (arrow, <xref ref-type="fig" rid="F3">Fig. 3d</xref>), male abdominal tergite VIII with undulate posterior margin (secondary sexual dimorphism; <xref ref-type="fig" rid="F3">Fig. 3g</xref>), male abdominal sternite VIII with produced posterior margin (secondary sexual dimorphism; arrow, <xref ref-type="fig" rid="F3">Fig. 3i</xref>), paramere with fovea in hinge zone (arrow, <xref ref-type="fig" rid="F3">Fig. 3k</xref>), spermathecal duct not coiled (<xref ref-type="fig" rid="F3">Fig. 3n</xref>)</td><td rowspan="1" colspan="1"><tp:taxon-name>Aleochara peninsulae</tp:taxon-name> Bernhauer</td><!--PageBreak--></tr><tr><td rowspan="1" colspan="1">–</td><td rowspan="1" colspan="1">Labral b-seta rounded at tip (arrow, <xref ref-type="fig" rid="F4">Fig. 4b</xref>), labium without distal setae (<xref ref-type="fig" rid="F4">Fig. 4c</xref>), male abdominal tergite VIII without undulate posterior margin (<xref ref-type="fig" rid="F4">Fig. 4f</xref>), male abdominal sternite VIII with rounded posterior margin (<xref ref-type="fig" rid="F4">Fig. 4g</xref>), paramere without fovea in hinge zone (<xref ref-type="fig" rid="F4">Fig. 4j</xref>), spermathecal duct coiled (<xref ref-type="fig" rid="F4">Fig. 4l</xref>)</td><td rowspan="1" colspan="1"><tp:taxon-name>Aleochara puberula</tp:taxon-name> Klug</td></tr><tr><td rowspan="1" colspan="1">3.</td><td rowspan="1" colspan="1">Antennomeres 5–6 longer than wide, abdominal tergite VIII with deeply emarginate posterior margin (<xref ref-type="fig" rid="F1">Figs 1g, 1h</xref>), male tergite VIII with undulate posterior margin (secondary sexual dimorphism; <xref ref-type="fig" rid="F1">Fig. 1g</xref>)</td><td rowspan="1" colspan="1"><tp:taxon-name>Aleochara asiatica</tp:taxon-name> Kraatz</td></tr><tr><td rowspan="1" colspan="1">–</td><td rowspan="1" colspan="1">Antennomeres 5–6 transverse, abdominal tergite VIII with weakly emarginate posterior margin (<xref ref-type="fig" rid="F2">Figs 2g</xref>, <xref ref-type="fig" rid="F5">5f</xref>), male tergite VIII without undulate posterior margin (<xref ref-type="fig" rid="F2">Figs 2g</xref>, <xref ref-type="fig" rid="F5">5f</xref>)</td><td rowspan="1" colspan="1">4</td></tr><tr><td rowspan="1" colspan="1">4.</td><td rowspan="1" colspan="1">Antennomere 4 longer than wide, labral b-seta rounded at tip (arrow, <xref ref-type="fig" rid="F2">Fig. 2c</xref>), labium without distal setae (<xref ref-type="fig" rid="F2">Fig. 2d</xref>), paramere without fovea in hinge zone (<xref ref-type="fig" rid="F2">Fig. 2j</xref>), median lobe without coiled flagellum (<xref ref-type="fig" rid="F2">Fig. 2k</xref>), spermathecal duct not coiled (<xref ref-type="fig" rid="F2">Fig. 2m</xref>)</td><td rowspan="1" colspan="1"><tp:taxon-name>Aleochara intricata</tp:taxon-name> Mannerheim</td></tr><tr><td rowspan="1" colspan="1">–</td><td rowspan="1" colspan="1">Antennomere 4 transverse, labral b-seta acute (arrow, <xref ref-type="fig" rid="F5">Fig. 5b</xref>), labium with a pair of distal setae (arrow, <xref ref-type="fig" rid="F5">Fig. 5c</xref>), paramere with fovea in hinge zone (arrow, <xref ref-type="fig" rid="F5">Fig. 5i</xref>), median lobe with coiled flagellum (arrow, <xref ref-type="fig" rid="F5">Fig. 5j</xref>), spermathecal duct coiled (<xref ref-type="fig" rid="F5">Fig. 5l</xref>)</td><td rowspan="1" colspan="1"><tp:taxon-name>Aleochara tristis</tp:taxon-name> Gravenhorst</td></tr></tbody></table></table-wrap></tp:treatment-sec><tp:taxon-treatment><tp:treatment-meta><mixed-citation publication-type="journal"><person-group><name><surname>Park</surname><given-names>Jong-Seok</given-names></name></person-group><person-group><name><surname>Ahn</surname><given-names>Kee-Jeong</given-names></name></person-group><article-title>Korean species of <italic>Aleochara</italic> Gravenhorst subgenus <italic>Xenochara</italic> Mulsant &amp; Rey (Coleoptera, Staphylinidae, Aleocharinae)</article-title><source>Zookeys</source><day>7</day><month>10</month><year>2010</year><volume>2010</volume><issue>60</issue><fpage>21</fpage><lpage>36</lpage><pub-id pub-id-type="doi">10.3897/zookeys.60.404</pub-id></mixed-citation></tp:treatment-meta><tp:nomenclature><tp:taxon-name>
                            <tp:taxon-name-part taxon-name-part-type="genus">Aleochara</tp:taxon-name-part>
                            (<tp:taxon-name-part taxon-name-part-type="subgenus">Xenochara</tp:taxon-name-part>)
                            <tp:taxon-name-part taxon-name-part-type="species">asiatica</tp:taxon-name-part>
                        </tp:taxon-name><tp:taxon-authority>Kraatz</tp:taxon-authority><xref ref-type="fig" rid="F1">Fig. 1</xref><tp:nomenclature-citation-list><tp:nomenclature-citation><tp:taxon-name>Aleochara asiatica</tp:taxon-name><comment><xref ref-type="bibr" rid="B21">Kraatz 1859: 15</xref>; <xref ref-type="bibr" rid="B7">Bernhauer and Scheerpeltz 1926: 780</xref>; <xref ref-type="bibr" rid="B30">Pace 2001: 35</xref> (mentioned as subgenus <tp:taxon-name>Xenochara</tp:taxon-name>); <xref ref-type="bibr" rid="B39">Smetana 2004: 356</xref> (mentioned as subgenus <tp:taxon-name>Euryodma</tp:taxon-name>).</comment></tp:nomenclature-citation><tp:nomenclature-citation><tp:taxon-name>Aleochara japonica</tp:taxon-name><comment><xref ref-type="bibr" rid="B38">Sharp 1874: 8</xref>.</comment></tp:nomenclature-citation><tp:nomenclature-citation><tp:taxon-name>Aleochara (Isochara) asiatica</tp:taxon-name><comment><xref ref-type="bibr" rid="B8">Cameron 1939: 644</xref>.</comment></tp:nomenclature-citation></tp:nomenclature-citation-list></tp:nomenclature><tp:treatment-sec sec-type="Redescription"><title>Redescription.</title><p>Length 4.5–6.5 mm. Body large and robust; brownish black, antenna and legs black; elytra bicolored. Antennomeres 1–3 elongate, 4–6 longer than wide and 7–10 transverse. <italic>Mouthparts</italic>. Labrum transverse, bearing approximately 11 small, setae, and approximately 21 long setae, a-seta, b-seta, and pores present; b-seta rounded apically (arrow indicates b-seta, <xref ref-type="fig" rid="F1">Fig. 1c</xref>). Labium with pseudopores in median area, approximately 2 real pores and pseudopores present in lateral area; a pair of basal pores present (<xref ref-type="fig" rid="F1">Fig. 1d</xref>). Ligula with approximately 4 pairs of small setae apically (<xref ref-type="fig" rid="F1">Fig. 1d</xref>). Labial palpi with large a-, b-, and f-seta of 12 setae present (a–h, α–δ); long β-seta present in the middle of palpomere 1; d-seta higher than c-seta (<xref ref-type="fig" rid="F1">Fig. 1e</xref>). Mentum transverse, bearing 4 pairs of main setae (b, u, v, w), and 6 extra setae, and pores present (<xref ref-type="fig" rid="F1">Fig. 1f</xref>). <italic>Thorax</italic>. Mesoventrite completely carinate (arrow, <xref ref-type="fig" rid="F1">Fig. 1a</xref>). Elytra with round latero-posterior margin. <italic>Abdomen</italic>. Male and female abdominal tergite VIII with many short setae and pores; posterior <!--PageBreak--><!--PageBreak-->margin deeply emarginate and undulate on male (<xref ref-type="fig" rid="F1">Fig. 1g, h</xref>). Male and female abdominal sternite VIII with many short setae and pores, margin rounded and female with many small setae on posterior margin (<xref ref-type="fig" rid="F1">Fig. 1i, j</xref>). <italic>Genitalia</italic>. Median lobe as in <xref ref-type="fig" rid="F1">Figs 1l and m</xref>. Paramere without fovea in hinge zone (<xref ref-type="fig" rid="F1">Fig. 1k</xref>). Spermatheca with duct coiled (<xref ref-type="fig" rid="F1">Fig. 1n</xref>).</p><fig id="F1" position="float" orientation="portrait"><label>Figure 1.</label><caption><p><tp:taxon-name>Aleochara (Xenochara) asiatica</tp:taxon-name>. <bold>a</bold> meso- and metaventrite, ventral aspect <bold>b</bold> head, ventral aspect <bold>c</bold> labrum, dorsal aspect <bold>d</bold> labium, ventral aspect <bold>e</bold> labial palpus, ventral aspect <bold>f</bold> mentum, ventral aspect <bold>g</bold> male tergite VIII, dorsal aspect <bold>h</bold> female tergite VIII, dorsal aspect <bold>i</bold> male sternite VIII, ventral aspect <bold>j</bold> female sternite VIII, ventral aspect <bold>k</bold> paramere, lateral aspect <bold>l</bold> median lobe, lateral aspect <bold>m</bold> median lobe, dorsal aspect <bold>n</bold> spermatheca. Scale bars = 0.1 mm.</p></caption><graphic xmlns:xlink="http://www.w3.org/1999/xlink" xlink:href="ZooKeys-060-021-g001.jpg" position="float" orientation="portrait" xlink:type="simple"/></fig></tp:treatment-sec><tp:treatment-sec sec-type="Material examined"><title>Material examined.</title><p>1♂, Daeheungsa-temple, Samsan-myeon, Haenam-gun, Jeonnam Prov., Korea, 23.IV.1983, Y. B. Cho; 4♂♂ 2♀♀, Jeju Prov., Korea, 22.VII.1985, Y.B. Cho (1♂ 1♀, on slide); 1♀, Donnaeko, Sanghyo-dong, Seogwipo-city, Jeju Prov., Korea, 18.X.1985, K.-S. Lee; 1♀, Donnaeko, Sanghyo-dong, Seogwipo-city, Jeju Prov., Korea, 22.X.1985, K.-S. Lee; 1♀, Jeongbangpolpo-waterfall, Donghong-dong, Seogwipo-city, Jeju Prov., Korea, 29.X.1985, K.-S. Lee; 1♂, Gasi-ri, Pyoseon-myeon, Namjeju-gun, Jeju Prov., Korea, 5.V.1985, K.-S. Lee; 2, Japan, G. Lewis, 1910–320, Nagasaki, 22.V–3.VI.81; 2, Japan, G. Lewis, 1910–320, Kumamoto, 23.IV–26.IV.81; 3, Japan, G. Lewis, 1905–313 (1, Holotype of <tp:taxon-name>Aleochara japonica</tp:taxon-name> Sharp, deposited in the Natural History Museum, London); 1, Japan, G. Lewis, 1910–320.</p></tp:treatment-sec><tp:treatment-sec sec-type="Distribution"><title>Distribution.</title><p>China, India, Japan, Korea, Nepal, Taiwan (see Smetana, 2004: 356).</p></tp:treatment-sec><tp:treatment-sec sec-type="Remarks"><title>Remarks.</title><p>This species is a new record for the Korean peninsula.</p></tp:treatment-sec></tp:taxon-treatment><tp:taxon-treatment><tp:treatment-meta><mixed-citation publication-type="journal"><person-group><name><surname>Park</surname><given-names>Jong-Seok</given-names></name></person-group><person-group><name><surname>Ahn</surname><given-names>Kee-Jeong</given-names></name></person-group><article-title>Korean species of <italic>Aleochara</italic> Gravenhorst subgenus <italic>Xenochara</italic> Mulsant &amp; Rey (Coleoptera, Staphylinidae, Aleocharinae)</article-title><source>Zookeys</source><day>7</day><month>10</month><year>2010</year><volume>2010</volume><issue>60</issue><fpage>21</fpage><lpage>36</lpage><pub-id pub-id-type="doi">10.3897/zookeys.60.404</pub-id></mixed-citation></tp:treatment-meta><tp:nomenclature><tp:taxon-name>
                            <tp:taxon-name-part taxon-name-part-type="genus">Aleochara</tp:taxon-name-part>
                            (<tp:taxon-name-part taxon-name-part-type="subgenus">Xenochara</tp:taxon-name-part>)
                            <tp:taxon-name-part taxon-name-part-type="species">intricata</tp:taxon-name-part>
                        </tp:taxon-name><tp:taxon-authority>Mannerheim</tp:taxon-authority><xref ref-type="fig" rid="F2">Fig. 2</xref><tp:nomenclature-citation-list><tp:nomenclature-citation><tp:taxon-name>Aleochara intricata</tp:taxon-name><comment><xref ref-type="bibr" rid="B24">Mannerheim 1830: 96</xref>; <xref ref-type="bibr" rid="B13">Fenyes 1920: 404</xref>; <xref ref-type="bibr" rid="B7">Bernhauer and Scheerpeltz 1926: 782</xref>; <xref ref-type="bibr" rid="B34">Portevin 1929: 236</xref>; <xref ref-type="bibr" rid="B31">Palm 1972: 428</xref>; <xref ref-type="bibr" rid="B22">Lohse 1974: 296</xref>;  <xref ref-type="bibr" rid="B42">Welch 1997: 26</xref>; <xref ref-type="bibr" rid="B39">Smetana 2004: 354</xref>; <xref ref-type="bibr" rid="B2">Assing 2007a: 60</xref>; <xref ref-type="bibr" rid="B3">2007b: 184</xref>.</comment></tp:nomenclature-citation><tp:nomenclature-citation><tp:taxon-name>Aleochara terminata</tp:taxon-name><comment><xref ref-type="bibr" rid="B40">Stephens 1832: 158</xref>.</comment></tp:nomenclature-citation><tp:nomenclature-citation><tp:taxon-name>Aleochara celer</tp:taxon-name><comment><xref ref-type="bibr" rid="B40">Stephens 1832: 161</xref>.</comment></tp:nomenclature-citation><tp:nomenclature-citation><tp:taxon-name>Aleochara biguttata</tp:taxon-name><comment><xref ref-type="bibr" rid="B17">Heer 1839: 315</xref>.</comment></tp:nomenclature-citation><tp:nomenclature-citation><tp:taxon-name>Aleochara croatica</tp:taxon-name><comment><xref ref-type="bibr" rid="B33">Penecke 1901: 12</xref>.</comment></tp:nomenclature-citation></tp:nomenclature-citation-list></tp:nomenclature><tp:treatment-sec sec-type="Redescription"><title>Redescription.</title><p>Length 3.5–6.0 mm. Body large and robust; brownish black; antennomeres 1–3 and legs brown; elytra yellow to yellowish brown and bicolored. Antennomeres 1–3 elongate, 4 longer than wide, 5–8 weakly transverse and 9–10 transverse. <italic>Mouthparts</italic>. Labrum transverse, bearing approximately 8 small, setae, and approximately 26 long setae, a-seta, b-seta, and pores present; b-seta rounded apically (arrow indicates b-seta, <xref ref-type="fig" rid="F2">Fig. 2c</xref>). Labium with pseudopores in median area; approximately 3 real pores and pseudopores present in lateral area; pair of basal pores present (<xref ref-type="fig" rid="F2">Fig. 2d</xref>). Ligula with approximately 4 pairs of small setae apically (<xref ref-type="fig" rid="F2">Fig. 2d</xref>). Labial palpi with large a-, b-, and f-seta of 12 setae (a–h, α–δ) present; β-seta close to twin pores (tp); d- and c-seta at same level (<xref ref-type="fig" rid="F2">Fig. 2e</xref>). Mentum transverse, bearing 4 pairs of main setae (b, u, v, w), and 4 extra setae, and pores present (<xref ref-type="fig" rid="F2">Fig. 2f</xref>). <italic>Thorax</italic>. Mesoventrite completely carinate (arrow, <xref ref-type="fig" rid="F2">Fig. 2a</xref>). Elytra with round latero-posterior margin. <italic>Abdomen</italic>. Abdominal tergite VIII with many short setae and pores; posterior margin weakly emarginate (<xref ref-type="fig" rid="F2">Fig. 2g</xref>). Abdominal sternite VIII with many short setae <!--PageBreak--><!--PageBreak-->and pores; posterior margin rounded (<xref ref-type="fig" rid="F2">Fig. 2h, i</xref>). <italic>Genitalia</italic>. Median lobe as in <xref ref-type="fig" rid="F2">Figs 2k and l</xref>. Paramere without fovea in hinge zone (<xref ref-type="fig" rid="F2">Fig. 2j</xref>). Spermatheca as in <xref ref-type="fig" rid="F2">Fig. 2m</xref>.</p><fig id="F2" position="float" orientation="portrait"><label>Figure 2.</label><caption><p><tp:taxon-name>Aleochara (Xenochara) intricata</tp:taxon-name>. <bold>a</bold> meso- and metaventrite, ventral aspect <bold>b</bold> head, ventral aspect <bold>c</bold> labrum, dorsal aspect <bold>d</bold> labium, ventral aspect <bold>e</bold> labial palpus, ventral aspect <bold>f</bold> mentum, ventral aspect <bold>g</bold> tergite VIII, dorsal aspect <bold>h</bold> male sternite VIII, ventral aspect <bold>i</bold> female sternite VIII, ventral aspect <bold>j</bold> paramere, lateral aspect <bold>k</bold> median lobe, lateral aspect <bold>l</bold> median lobe, dorsal aspect <bold>m</bold> spermatheca. Scale bars = 0.1 mm.</p></caption><graphic xmlns:xlink="http://www.w3.org/1999/xlink" xlink:href="ZooKeys-060-021-g002.jpg" position="float" orientation="portrait" xlink:type="simple"/></fig></tp:treatment-sec><tp:treatment-sec sec-type="Material examined"><title>Material examined.</title><p>7, Hol-ri, Ganseong-eup, Goseong-gun, Gangwon Prov., Korea, 31.VIII–1.IX.1984, Y.-S. Kim (2♂♂2♀♀, on slide); 1, Gohan-ri, Sabuk-eup, Gangwon Prov., Korea, 27.IV.1985, J.-I. Kim; 1, Deakwan-ryeong, Gangwon Prov., Korea, 28.VI.1984, Y.-S. Kim; 2, Oigapyeong, Inje-gun, Gangwon Prov., Korea, 26.V.1986, Y.-S. Kim; 1, Baekdamsa-temple, Inje-gun, Gangwon Prov., Korea, 26.V.1986, Y.-S. Kim; 1, Dammaeul, Cheongsong, Gyeongbuk Prov., Korea, 24.VI.1988, K.-S. Jang; 1, Tonghan, Anjeong, Jeonbuk Prov., Korea, 5.VI.1988, Y.-S. Kim; 6, Seilles, carriere 1, 11/19 VIII 1945, G. Fagel; 2, Anseremme car, vers Freyr, 26 VIII 1946, G. Fagel; 2, Abruzzo, A. colomba, Italy, 26.VII.1894, P Fiori; 12, Lazio, Roma, Lirezzi, Italy, A. Fiori.</p></tp:treatment-sec><tp:treatment-sec sec-type="Distribution"><title>Distribution.</title><p>Korea, Asia, Europe, North Africa (see Smetana, 2004: 354).</p></tp:treatment-sec><tp:treatment-sec sec-type="Remarks"><title>Remarks.</title><p>This species is a new record for South Korea.</p></tp:treatment-sec></tp:taxon-treatment><tp:taxon-treatment><tp:treatment-meta><mixed-citation publication-type="journal"><person-group><name><surname>Park</surname><given-names>Jong-Seok</given-names></name></person-group><person-group><name><surname>Ahn</surname><given-names>Kee-Jeong</given-names></name></person-group><article-title>Korean species of <italic>Aleochara</italic> Gravenhorst subgenus <italic>Xenochara</italic> Mulsant &amp; Rey (Coleoptera, Staphylinidae, Aleocharinae)</article-title><source>Zookeys</source><day>7</day><month>10</month><year>2010</year><volume>2010</volume><issue>60</issue><fpage>21</fpage><lpage>36</lpage><pub-id pub-id-type="doi">10.3897/zookeys.60.404</pub-id></mixed-citation></tp:treatment-meta><tp:nomenclature><tp:taxon-name>
                            <tp:taxon-name-part taxon-name-part-type="genus">Aleochara</tp:taxon-name-part>
                            (<tp:taxon-name-part taxon-name-part-type="subgenus">Xenochara</tp:taxon-name-part>)
                            <tp:taxon-name-part taxon-name-part-type="species">peninsulae</tp:taxon-name-part>
                        </tp:taxon-name><tp:taxon-authority>Bernhauer</tp:taxon-authority><xref ref-type="fig" rid="F3">Fig. 3</xref><tp:nomenclature-citation-list><tp:nomenclature-citation><tp:taxon-name>Aleochara peninsulae</tp:taxon-name><comment><xref ref-type="bibr" rid="B6">Bernhauer 1936: 325</xref>; <xref ref-type="bibr" rid="B39">Smetana 2004: 360</xref>.</comment></tp:nomenclature-citation></tp:nomenclature-citation-list></tp:nomenclature><tp:treatment-sec sec-type="Holotype examined"><title>Holotype examined.</title><p>Male mounted on card, with mouthparts, aedeagus and abdominal apex (segment VIII+) mounted in balsam on two transparent cards, labeled as follows: “Shimabara Unzen 2200F 2. 8. 34. Suenson” [printed]; “peninsulae Brnh. Typus un. <tp:taxon-name>Polychara</tp:taxon-name>” [handwritten yellow label]; “peninsulae Brnh. Typus unic.” [handwritten white label]; “Chicago NHMus M. Bernhauer Collection” [printed]; “HOLOTYPE <tp:taxon-name>Aleochara peninsulae</tp:taxon-name> Bernhauer, 1936 teste Park &amp; Ahn 2007” . Deposited in the Field Museum of Natural History (FMNH), Chicago, USA.</p></tp:treatment-sec><tp:treatment-sec sec-type="Redescription"><title>Redescription.</title><p>Length 3.8–5.4 mm. Body compact and robust; reddish black; antenna, elytra, and legs brownish black; elytra bicolored. Antennomeres 1–3 elongate, 4 longer than wide, 5 subquadrate, and 6–10 transverse. <italic>Mouthparts</italic>. Labrum transverse, bearing approximately 8 small, setae, and approximately 19 long setae, a-seta, b-seta and pores present; b-seta acute (arrow indicates b-seta, <xref ref-type="fig" rid="F3">Fig. 3c</xref>). Labium with pseudopores in median area; approximately 3 pores and pseudopores present in lateral area; a pair of distal setae present (arrow indicates distal seta, <xref ref-type="fig" rid="F3">Fig. 3d</xref>). Ligula with approximately 3 pairs of small setae apically (<xref ref-type="fig" rid="F3">Fig. 3d</xref>). Labial palpi with large a-, b-, and f-seta of 12 setae present (a–h, α–δ); β-seta close to twin pores (tp); d-seta higher than c-seta (<xref ref-type="fig" rid="F3">Fig. 3e</xref>). Mentum transverse, bearing 4 pairs of main setae (b, u, v, w), and approximately 2 extra setae, and pores present (<xref ref-type="fig" rid="F3">Fig. 3f</xref>). <italic>Thorax</italic>. Mesoventrite completely carinate (arrow, <xref ref-type="fig" rid="F3">Fig. 3a</xref>). Elytral latero-posterior margin emarginate. <italic>Abdomen</italic>. Abdominal tergite VIII with many short setae and pores; posterior margin emarginate; undulate on male (<xref ref-type="fig" rid="F3">Fig. 3g, h</xref>). Male abdominal sternite VIII with many short setae and pores; posterior margin produced on male (arrow, <xref ref-type="fig" rid="F3">Fig. 3i</xref>) and rounded on <!--PageBreak--><!--PageBreak-->female (<xref ref-type="fig" rid="F3">Fig. 3j</xref>). <italic>Genitalia</italic>. Median lobe as in <xref ref-type="fig" rid="F3">Figs 3l and m</xref>. Paramere with fovea in hinge zone (arrow, <xref ref-type="fig" rid="F3">Fig. 3k</xref>). Spermatheca as in <xref ref-type="fig" rid="F3">Fig. 3n</xref>.</p><fig id="F3" position="float" orientation="portrait"><label>Figure 3.</label><caption><p><tp:taxon-name>Aleochara (Xenochara) peninsulae</tp:taxon-name>. <bold>a</bold> meso- and metaventrite, ventral aspect <bold>b</bold> head, ventral aspect <bold>c</bold> labrum, dorsal aspect <bold>d</bold> labium, ventral aspect <bold>e</bold> labial palpus, ventral aspect <bold>f</bold> mentum, ventral aspect <bold>g</bold> male tergite VIII, dorsal aspect <bold>h</bold> female tergite VIII, dorsal aspect <bold>i</bold> male sternite VIII, ventral aspect <bold>j</bold> female sternite VIII, ventral aspect <bold>k</bold> paramere, lateral aspect <bold>l</bold> median lobe, lateral aspect <bold>m</bold> median lobe, dorsal aspect <bold>n</bold> spermatheca. Scale bars = 0.1 mm.</p></caption><graphic xmlns:xlink="http://www.w3.org/1999/xlink" xlink:href="ZooKeys-060-021-g003.jpg" position="float" orientation="portrait" xlink:type="simple"/></fig></tp:treatment-sec><tp:treatment-sec sec-type="Material examined"><title>Material examined.</title><p>2, Gyeongsang Univ., Gajoa-Dong, Jinju-city, Gyeongnam Prov., Korea, 26.III.2003, C.-S. Lim, <italic>ex</italic> bait trap; 2, Gyeongsang Univ., Gajoa-Dong, Jinju-city, Gyeongnam Prov., Korea, 2 VI 2003, C.-S. Lim, <italic>ex</italic> bait trap; 1, Gyeongsang Univ., Gajoa-Dong, Jinju-city, Gyeongnam Prov., Korea, 27.III.2003, C.-S. Lim, <italic>ex</italic> bait trap; 2, Gyeongsang Univ., Gajoa-Dong, Jinju-city, Gyeongnam Prov., Korea, 22.III.2003, C.-S. Lim, <italic>ex</italic> bait trap; 1, Gyeongsang Univ., Gajoa-Dong, Jinju-city, Gyeongnam Prov., Korea, 12.III.2003, C.-S. Lim, <italic>ex</italic> bait trap; 1, Gyeongsang Univ., Gajoa-Dong, Jinju-city, Gyeongnam Prov., Korea, 7.IV.2003, C.-S. Lim, <italic>ex</italic> bait trap; 1, Gyeongsang Univ., Gajoa-Dong, Jinju-city, Gyeongnam Prov., Korea, 15.III.2003, C.-S. Lim, <italic>ex</italic> bait trap; 1, Gyeongsang Univ., Gajoa-Dong, Jinju-city, Gyeongnam Prov., Korea, 24.III.2003, C.-S. Lim, <italic>ex</italic> bait trap; 1, Gyeongsang Univ., Gajoa-Dong, Jinju-city, Gyeongnam Prov., Korea, 29.V.2003, C.-S. Lim, <italic>ex</italic> bait trap; 1, Gyeongsang Univ., Gajoa-Dong, Jinju-city, Gyeongnam Prov., Korea, 30.III.2003, C.-S. Lim, <italic>ex</italic> bait trap; 1, near 1100m Rest Area, Jeju Prov., Korea, 30.V–17.VI.2003, Y.-B. Cho, <italic>ex</italic> bait trap.</p></tp:treatment-sec><tp:treatment-sec sec-type="Distribution"><title>Distribution.</title><p>Japan, Korea.</p></tp:treatment-sec><tp:treatment-sec sec-type="Remarks"><title>Remarks.</title><p>This species is a new record for the Korean peninsula.</p></tp:treatment-sec></tp:taxon-treatment><tp:taxon-treatment><tp:treatment-meta><mixed-citation publication-type="journal"><person-group><name><surname>Park</surname><given-names>Jong-Seok</given-names></name></person-group><person-group><name><surname>Ahn</surname><given-names>Kee-Jeong</given-names></name></person-group><article-title>Korean species of <italic>Aleochara</italic> Gravenhorst subgenus <italic>Xenochara</italic> Mulsant &amp; Rey (Coleoptera, Staphylinidae, Aleocharinae)</article-title><source>Zookeys</source><day>7</day><month>10</month><year>2010</year><volume>2010</volume><issue>60</issue><fpage>21</fpage><lpage>36</lpage><pub-id pub-id-type="doi">10.3897/zookeys.60.404</pub-id></mixed-citation></tp:treatment-meta><tp:nomenclature><tp:taxon-name>
                            <tp:taxon-name-part taxon-name-part-type="genus">Aleochara</tp:taxon-name-part>
                            (<tp:taxon-name-part taxon-name-part-type="subgenus">Xenochara</tp:taxon-name-part>)
                            <tp:taxon-name-part taxon-name-part-type="species">puberula</tp:taxon-name-part>
                        </tp:taxon-name><tp:taxon-authority>Klug</tp:taxon-authority><xref ref-type="fig" rid="F4">Fig. 4</xref><tp:nomenclature-citation-list><tp:nomenclature-citation><tp:taxon-name>Aleochara puberula</tp:taxon-name><comment><xref ref-type="bibr" rid="B20">Klug 1832: 139</xref>; <xref ref-type="bibr" rid="B15">Ganglbauer 1895: 32</xref>; <xref ref-type="bibr" rid="B13">Fenyes 1920: 403</xref>; <xref ref-type="bibr" rid="B7">Bernhauer and Scheerpeltz 1926: 781</xref>; <xref ref-type="bibr" rid="B34">Portevin 1929: 236</xref>; <xref ref-type="bibr" rid="B31">Palm 1972: 426</xref>; <xref ref-type="bibr" rid="B22">Lohse 1974: 296</xref>; <xref ref-type="bibr" rid="B19">Klimaszewski 1984: 46</xref>; <xref ref-type="bibr" rid="B39">Smetana 2004: 360</xref>.</comment></tp:nomenclature-citation><tp:nomenclature-citation><tp:taxon-name>Aleochara vaga</tp:taxon-name><comment><xref ref-type="bibr" rid="B11">Erichson 1839: 172</xref>.</comment></tp:nomenclature-citation><tp:nomenclature-citation><tp:taxon-name>Aleochara deserta</tp:taxon-name><comment><xref ref-type="bibr" rid="B11">Erichson 1839: 173</xref>.</comment></tp:nomenclature-citation><tp:nomenclature-citation><tp:taxon-name>Aleochara decorata</tp:taxon-name><comment><xref ref-type="bibr" rid="B4">Aubé 1850: 311</xref>.</comment></tp:nomenclature-citation><tp:nomenclature-citation><tp:taxon-name>Aleochara armitagei</tp:taxon-name><comment><xref ref-type="bibr" rid="B43">Wollaston 1854: 559</xref>.</comment></tp:nomenclature-citation><tp:nomenclature-citation><tp:taxon-name>Aleochara badia</tp:taxon-name><comment><xref ref-type="bibr" rid="B27">Motschulsky 1858: 237</xref>.</comment></tp:nomenclature-citation><tp:nomenclature-citation><tp:taxon-name>Oxypoda sanguinolenta</tp:taxon-name><comment><xref ref-type="bibr" rid="B27">Motschulsky 1858: 241</xref>.</comment></tp:nomenclature-citation><tp:nomenclature-citation><tp:taxon-name>Oxypoda brunnescens</tp:taxon-name><comment><xref ref-type="bibr" rid="B27">Motschulsky 1858: 243</xref>.</comment></tp:nomenclature-citation><tp:nomenclature-citation><tp:taxon-name>Aleochara dubia</tp:taxon-name><comment><xref ref-type="bibr" rid="B12">Fauvel 1863: 428</xref>.</comment></tp:nomenclature-citation><tp:nomenclature-citation><tp:taxon-name>Oxypoda analis</tp:taxon-name><comment><xref ref-type="bibr" rid="B23">MacLeay 1873: 135</xref>.</comment></tp:nomenclature-citation><tp:nomenclature-citation><tp:taxon-name>Baryodma bipartita</tp:taxon-name><comment><xref ref-type="bibr" rid="B9">Casey 1894: 287</xref>.</comment></tp:nomenclature-citation><tp:nomenclature-citation><tp:taxon-name>Aleochara major</tp:taxon-name><comment><xref ref-type="bibr" rid="B10">Eichelbaum 1912: 176</xref>.</comment></tp:nomenclature-citation><tp:nomenclature-citation><tp:taxon-name>Aleochara puberula</tp:taxon-name><comment> See <xref ref-type="bibr" rid="B19">Klimaszewski (1984)</xref> for additional synonymies and references.</comment></tp:nomenclature-citation></tp:nomenclature-citation-list></tp:nomenclature><tp:treatment-sec sec-type="Redescription"><title>Redescription</title><p>Length 3.5–5.5 mm. Body reddish brown; antennomeres 1–3, elytra, and legs brown; elytra bicolored. Antennomeres 1–3 elongate, 4 longer than wide, 5 subquadrate, and 6–10 transverse. <italic>Mouthparts</italic>. Labrum transverse, bearing approximately 11 small, setae, and approximately 19 long setae, a-seta, b-seta, and pores present; b-set <!--PageBreak--><!--PageBreak-->a rounded at tip (arrow indicates b-seta, <xref ref-type="fig" rid="F4">Fig. 4b</xref>). Labium with pseudopores in median area; approximately 3 real pores and pseudopores present in lateral area; a pair of basal pores present (<xref ref-type="fig" rid="F4">Fig. 4c</xref>). Ligula with approximately 2 pairs of small setae apically (<xref ref-type="fig" rid="F4">Fig. 4c</xref>). Labial palpi with large a-, b-, and f-seta of 12 setae present (a–h, α–δ); β-seta close to twin pores (tp); c-seta higher than d-seta (<xref ref-type="fig" rid="F4">Fig. 4d</xref>). Mentum transverse, bearing 4 pairs of main setae (b, u, v, w), and 4 extra setae, and pores present (<xref ref-type="fig" rid="F4">Fig. 4e</xref>). <italic>Thorax</italic>. Elytral latero-posterior margin emarginate. <italic>Abdomen</italic>. Abdominal tergite VIII with many short setae and pores; posterior margin weakly emarginate (<xref ref-type="fig" rid="F4">Fig. 4f</xref>). Abdominal sternite VIII with many short setae and pores; apical margin rounded on male (<xref ref-type="fig" rid="F4">Fig. 4g</xref>) and truncated on female (<xref ref-type="fig" rid="F4">Fig. 4h</xref>). <italic>Genitalia</italic>. Median lobe as in <xref ref-type="fig" rid="F4">Figs 4j and k</xref>. Paramere with fovea absent in hinge zone (<xref ref-type="fig" rid="F4">Fig. 4i</xref>). Spermatheca coiled in duct (<xref ref-type="fig" rid="F4">Fig. 4l</xref>).</p><fig id="F4" position="float" orientation="portrait"><label>Figure 4.</label><caption><p><tp:taxon-name>Aleochara (Xenochara) puberula</tp:taxon-name>. <bold>a</bold> head, ventral aspect <bold>b</bold> labrum, dorsal aspect <bold>c</bold> labium, ventral aspect <bold>d</bold> labial palpus, ventral aspect e mentum, ventral aspect <bold>f</bold> tergite VIII, dorsal aspect <bold>g</bold> male sternite VIII, ventral aspect <bold>h</bold> female sternite VIII, ventral aspect <bold>i</bold> paramere, lateral aspect <bold>j</bold> median lobe, lateral aspect <bold>k</bold> median lobe, dorsal aspect <bold>l</bold> spermatheca. Scale bars = 0.1 mm.</p></caption><graphic xmlns:xlink="http://www.w3.org/1999/xlink" xlink:href="ZooKeys-060-021-g004.jpg" position="float" orientation="portrait" xlink:type="simple"/></fig></tp:treatment-sec><tp:treatment-sec sec-type="Material examined"><title>Material examined.</title><p>2, Seoguipo-city, Jeju Prov., Korea, 18.VI.1985, K.-S. Lee; 1, Anseong, Muju-gun, Jeonbuk Prov., Korea, 5.VI.1988, G.-S. Jang; 22, Reunion 22–23.I.1992, Ravine de St. Gilles Bassin Cormoran, J. Janaj lgt; 1, Philippinen, Manila, Luy, 2.XI.1914; 1, Argentina, Prov. Tucuman, 450m, I 1905, Steinbach; 1, N. Palawan, Bakuit, 12.XI–22.XII 1913, Bottcher; 4, Sud algérien: Mrhaier 120 Km S de Biskra, 14.V.1954, G. Fagel; 4, China, B. M. 1980–491, P. M. Hammond, Guangdong, Guangzhou, Baiyunshan, 27.IX.80; 4, China, B. M. 1980–491, P. M. Hammond, Guizhou, 20m, S. Guilin, 22.IX.80; 1, Japan, Honshu, B. M. 1980–492, P. M. Hammond, Nara, ft of Mt. Kasuga, 20.VIII.80; 2, Japan, Sharp Coll., 1905–313; 4, Japan, G. Lewis, 1910–320.</p></tp:treatment-sec><tp:treatment-sec sec-type="Distribution"><title>Distribution.</title><p>Japan, Korea, Asia, Europe, North Africa, North America (see Smetana, 2004: 360).</p></tp:treatment-sec></tp:taxon-treatment><tp:taxon-treatment><tp:treatment-meta><mixed-citation publication-type="journal"><person-group><name><surname>Park</surname><given-names>Jong-Seok</given-names></name></person-group><person-group><name><surname>Ahn</surname><given-names>Kee-Jeong</given-names></name></person-group><article-title>Korean species of <italic>Aleochara</italic> Gravenhorst subgenus <italic>Xenochara</italic> Mulsant &amp; Rey (Coleoptera, Staphylinidae, Aleocharinae)</article-title><source>Zookeys</source><day>7</day><month>10</month><year>2010</year><volume>2010</volume><issue>60</issue><fpage>21</fpage><lpage>36</lpage><pub-id pub-id-type="doi">10.3897/zookeys.60.404</pub-id></mixed-citation></tp:treatment-meta><tp:nomenclature><tp:taxon-name>
                            <tp:taxon-name-part taxon-name-part-type="genus">Aleochara</tp:taxon-name-part>
                            (<tp:taxon-name-part taxon-name-part-type="subgenus">Xenochara</tp:taxon-name-part>)
                            <tp:taxon-name-part taxon-name-part-type="species">tristis</tp:taxon-name-part>
                        </tp:taxon-name><tp:taxon-authority>Gravenhorst</tp:taxon-authority><xref ref-type="fig" rid="F5">Fig. 5</xref><tp:nomenclature-citation-list><tp:nomenclature-citation><tp:taxon-name>Aleochara tristis</tp:taxon-name><comment><xref ref-type="bibr" rid="B16">Gravenhorst 1806: 170</xref>; <xref ref-type="bibr" rid="B28">Mulsant and Rey 1874: 72</xref>; <xref ref-type="bibr" rid="B14">Fowler 1888: 14</xref>; <xref ref-type="bibr" rid="B15">Ganglbauer 1895: 34</xref>; <xref ref-type="bibr" rid="B13">Fenyes 1920: 405</xref>; <xref ref-type="bibr" rid="B7">Bernhauer and Scheerpeltz 1926: 784</xref>; <xref ref-type="bibr" rid="B34">Portevin 1929: 237</xref>; <xref ref-type="bibr" rid="B31">Palm 1972: 428</xref>; <xref ref-type="bibr" rid="B22">Lohse 1974: 296</xref>; <xref ref-type="bibr" rid="B19">Klimaszewski 1984: 37</xref>; <xref ref-type="bibr" rid="B42">Welch 1997: 26</xref>; <xref ref-type="bibr" rid="B39">Smetana 2004: 361</xref>.</comment></tp:nomenclature-citation><tp:nomenclature-citation><tp:taxon-name>Staphylinus bipunctata</tp:taxon-name><comment><xref ref-type="bibr" rid="B29">Olivier 1795: 31</xref>.</comment></tp:nomenclature-citation><tp:nomenclature-citation><tp:taxon-name>Staphylinus geometrica</tp:taxon-name><comment><xref ref-type="bibr" rid="B36">Schrank 1798: 642</xref>.</comment></tp:nomenclature-citation><tp:nomenclature-citation><tp:taxon-name>Aleochara flavomaculata</tp:taxon-name><comment><xref ref-type="bibr" rid="B25">Ménétriés 1832: 147</xref>.</comment></tp:nomenclature-citation><tp:nomenclature-citation><tp:taxon-name>Aleochara bimaculata</tp:taxon-name><comment><xref ref-type="bibr" rid="B40">Stephens 1832: 158</xref>.</comment></tp:nomenclature-citation><tp:nomenclature-citation><tp:taxon-name>Aleochara nigripes</tp:taxon-name><comment><xref ref-type="bibr" rid="B26">Miller 1853: 27</xref>.</comment></tp:nomenclature-citation><tp:nomenclature-citation><tp:taxon-name>Aleochara erectesetosa</tp:taxon-name><comment><xref ref-type="bibr" rid="B18">Jekel 1873: 41</xref>.</comment></tp:nomenclature-citation><tp:nomenclature-citation><tp:taxon-name>Baryodma nigripennis</tp:taxon-name><comment><xref ref-type="bibr" rid="B28">Mulsant and Rey 1874: 76</xref>.</comment></tp:nomenclature-citation><tp:nomenclature-citation><tp:taxon-name>Aleochara tristis</tp:taxon-name><comment> See <xref ref-type="bibr" rid="B19">Klimaszewski (1984)</xref> for additional synonymies and references.</comment></tp:nomenclature-citation></tp:nomenclature-citation-list></tp:nomenclature><tp:treatment-sec sec-type="Redescription"><title>Redescription.</title><p>Length 3.7–6.4 mm. Body black; antenna and legs reddish black; elytra yellow to yellowish brown and bicolored. Antennomeres 1–3 elongate, and <!--PageBreak--><!--PageBreak-->4–10 transverse. <italic>Mouthparts</italic>. Labrum transverse, bearing approximately 9 small, setae, and approximately 17 long setae, a-seta, b-seta, and pores resent; b-seta acute (arrow indicates b-seta, <xref ref-type="fig" rid="F5">Fig. 5b</xref>). Labium with pseudopores in median area; about 3 real pores and pseudopores present in lateral area; a pair of distal setae present (arrow indicates distal seta, <xref ref-type="fig" rid="F5">Fig. 5c</xref>). Ligula with approximately 3 pairs of small setae apically (<xref ref-type="fig" rid="F5">Fig. 5c</xref>). Labial palpi with large a-, b-, and f-seta of 12 setae present (a–h, α–δ); β-seta close to twin pores (tp); c- and d-seta same level (<xref ref-type="fig" rid="F5">Fig. 5d</xref>). Mentum transverse, bearing 4 pairs of main setae (b, u, v, w), and 13 extra setae, and pores present (<xref ref-type="fig" rid="F5">Fig. 5e</xref>). <italic>Thorax</italic>. Elytra with round latero-posterior margin. <italic>Abdomen</italic>. Abdominal tergite VIII with many short setae and pores; posterior margin emarginate (<xref ref-type="fig" rid="F5">Fig. 5f</xref>). Abdominal sternite VIII with many short setae and pores; apical margin rounded (<xref ref-type="fig" rid="F5">Fig. 5g, h</xref>). <italic>Genitalia</italic>. Median lobe with coiled flagellum (arrow, <xref ref-type="fig" rid="F5">Figs 5j and k</xref>). Paramere with fovea in hinge zone (arrow, <xref ref-type="fig" rid="F5">Fig. 5i</xref>). Spermathecal duct coiled (<xref ref-type="fig" rid="F5">Fig. 5l</xref>).</p><fig id="F5" position="float" orientation="portrait"><label>Figure 5.</label><caption><p><tp:taxon-name>Aleochara (Xenochara) tristis</tp:taxon-name>. <bold>a</bold> head, ventral aspect <bold>b</bold> labrum, dorsal aspect <bold>c</bold> labium, ventral aspect <bold>d</bold> labial palpus, ventral aspect e mentum, ventral aspect <bold>f</bold> tergite VIII, dorsal aspect <bold>g</bold> male sternite VIII, ventral aspect <bold>h</bold> female sternite VIII, ventral aspect <bold>i</bold> paramere, lateral aspect <bold>j</bold> median lobe, lateral aspect <bold>k</bold> median lobe, dorsal aspect <bold>l</bold> spermatheca. Scale bars = 0.1 mm.</p></caption><graphic xmlns:xlink="http://www.w3.org/1999/xlink" xlink:href="ZooKeys-060-021-g005.jpg" position="float" orientation="portrait" xlink:type="simple"/></fig></tp:treatment-sec><tp:treatment-sec sec-type="Material examined"><title>Material examined</title><p>1, Russia, Tadshikistan, 1981, Duechanbe env, on light, 16–18.VI.1981, K. Majer; 36, Russia, Tadshikistan, Umg. Duechanbe env, 800–1200m, 4–14.IX.1983, U. Arnold.</p></tp:treatment-sec><tp:treatment-sec sec-type="Distribution"><title>Distribution.</title><p>Korea, Asia, Europe, North Africa, North America (see Smetana, 2004: 361).</p></tp:treatment-sec><tp:treatment-sec sec-type="Remarks"><title>Remarks.</title><p>See <xref ref-type="bibr" rid="B19">Klimaszewski (1984: 39)</xref> for reason why the older names <tp:taxon-name>Staphylinus bipunctata</tp:taxon-name> Olivier or <tp:taxon-name>Staphylinus geometrica</tp:taxon-name> Schrank do not have priority. We used Russian specimens for the redescription.</p></tp:treatment-sec></tp:taxon-treatment><ref-list><ref id="B28"><mixed-citation xmlns:xlink="http://www.w3.org/1999/xlink" xlink:type="simple"><person-group><name name-style="western"><surname>Mulsant</surname><given-names>E</given-names></name><name name-style="western"><surname>Rey</surname><given-names>C</given-names></name></person-group> (<year>1874</year>) <source>Histoire naturelle des coléoptères de France. Brévipennes. Aléochariens. (Suite). - Aléocharaires</source>, <publisher-name>Deyrolle</publisher-name>, <publisher-loc>Paris</publisher-loc>, <lpage>565</lpage> pp.</mixed-citation></ref><ref id="B15"><mixed-citation xmlns:xlink="http://www.w3.org/1999/xlink" xlink:type="simple"><person-group><name name-style="western"><surname>Ganglbauer</surname><given-names>L</given-names></name></person-group> (<year>1895</year>) <source>Die Käfer von Mitteleuropa. Die Käfer der österreichisch-ungarischen Monarchie, Deutschland, der Schweiz, sowie des französischen und italienischen Alpengebietes. Zweiter Band. Famielienreihe Staphylinoidea. 1. Theil: Staphylinidae, Pselaphidae</source>, <publisher-name>Carl Gerold's Sohn</publisher-name>, <publisher-loc>Wien</publisher-loc>, <lpage>881</lpage> pp.</mixed-citation></ref><ref id="B13"><mixed-citation xmlns:xlink="http://www.w3.org/1999/xlink" xlink:type="simple"><person-group><name name-style="western"><surname>Fenyes</surname><given-names>A</given-names></name></person-group> (<year>1920</year>) <source>Coleoptera Fam. Staphylinidae subfam. Aleocharinae. Genera Insectorum.</source><volume>173</volume>: <fpage>111</fpage>–<lpage>414</lpage>.</mixed-citation></ref><ref id="B7"><mixed-citation xmlns:xlink="http://www.w3.org/1999/xlink" xlink:type="simple"><person-group><name name-style="western"><surname>Bernhauer</surname><given-names>M</given-names></name><name name-style="western"><surname>Scheerpeltz</surname><given-names>O</given-names></name></person-group> (<year>1926</year>)<article-title> Staphylinidae VI. (Pars 82).</article-title> In: Junk W, Schenkling S (<role>Eds</role>) <source>Coleopterorum Catalogus. Volumen 5. Staphylinidae.</source><publisher-name>W Junk</publisher-name>, <publisher-loc>Berlin</publisher-loc>, <lpage>988</lpage> pp.</mixed-citation></ref><ref id="B31"><mixed-citation xmlns:xlink="http://www.w3.org/1999/xlink" xlink:type="simple"><person-group><name name-style="western"><surname>Palm</surname><given-names>T</given-names></name></person-group> (<year>1972</year>)<article-title> Skalbaggar. Coleoptera. Kortvingar: Fam. Staphylinidae UnderFam. Aleocharinae (Aleuonota-Tinotus).</article-title><source>Svensk Insektfauna</source><volume>53</volume>:<fpage>310</fpage>-<lpage>467</lpage>.</mixed-citation></ref><ref id="B37"><mixed-citation xmlns:xlink="http://www.w3.org/1999/xlink" xlink:type="simple"><person-group><name name-style="western"><surname>Seevers</surname><given-names>CH</given-names></name></person-group> (<year>1978</year>)<article-title> A generic and tribal revision of the North American Aleocharinae (Coleoptera: Staphylinidae).</article-title><source>Fieldiana Zoology</source><volume>71</volume>:<fpage>1</fpage>-<lpage>289</lpage>.</mixed-citation></ref><ref id="B34"><mixed-citation xmlns:xlink="http://www.w3.org/1999/xlink" xlink:type="simple"><person-group><name name-style="western"><surname>Portevin</surname><given-names>G</given-names></name></person-group> (<year>1929</year>)<article-title> Histoire naturelle des Coléoptères de France. Tome I. Adephaga. - Polyphaga: Staphylinoidea.</article-title><source>Encyclopédie entomologique. Série A.</source> Tome <volume>XII</volume>, <publisher-name>Paul Lechevalier</publisher-name>, <publisher-loc>Paris</publisher-loc>, <lpage>649</lpage> pp.</mixed-citation></ref><ref id="B5"><mixed-citation xmlns:xlink="http://www.w3.org/1999/xlink" xlink:type="simple"><person-group><name name-style="western"><surname>Bernhauer</surname><given-names>M</given-names></name></person-group> (<year>1901</year>)<article-title> Die Staphyliniden der paläarktischen Fauna.</article-title><source>Verhandlungen der Kaiserlich-Königlichen Zoologisch-Botanischen Gesellschaft in Wien</source><volume>51</volume>:<fpage>430</fpage>-<lpage>506</lpage>.</mixed-citation></ref><ref id="B19"><mixed-citation xmlns:xlink="http://www.w3.org/1999/xlink" xlink:type="simple"><person-group><name name-style="western"><surname>Klimaszewski</surname><given-names>J</given-names></name></person-group> (<year>1984</year>)<article-title> A Revision of the genus Aleochara Gravenhorst of America North of Mexico (Coleoptera: Staphylinidae: Aleocharinae).</article-title><source>Memoirs of the Entomological Society of Canada</source><volume>129</volume>:<fpage>1</fpage>-<lpage>211</lpage>.</mixed-citation></ref><ref id="B21"><mixed-citation xmlns:xlink="http://www.w3.org/1999/xlink" xlink:type="simple"><person-group><name name-style="western"><surname>Kraatz</surname><given-names>G</given-names></name></person-group> (<year>1859</year>)<article-title> Die Staphylinen-Fauna von Ostindien, insbesondere der Insel Ceylan.</article-title><source>Archiv für Naturgeschichte</source><volume>25</volume>:<fpage>1</fpage>-<lpage>196</lpage>.</mixed-citation></ref><ref id="B30"><mixed-citation xmlns:xlink="http://www.w3.org/1999/xlink" xlink:type="simple"><person-group><name name-style="western"><surname>Pace</surname><given-names>R</given-names></name></person-group> (<year>2001</year>)<article-title> Aleocharinae nuove o poco note dell’India (Coleoptera, Staphylinidae) (165° Contributo alla conoscenza delle Aleocharinae).</article-title><source>Nouvelle Revue d’Entomologie</source><volume>18</volume> (<issue>1</issue>):<fpage>31</fpage>-<lpage>47</lpage>.</mixed-citation></ref><ref id="B39"><mixed-citation xmlns:xlink="http://www.w3.org/1999/xlink" xlink:type="simple"><person-group><name name-style="western"><surname>Smetana</surname><given-names>A</given-names></name></person-group> (<year>2004</year>)<article-title> Aleocharinae.</article-title> In: <person-group><name name-style="western"><surname>Löbl</surname><given-names>I</given-names></name><name name-style="western"><surname>Smetana</surname><given-names>A</given-names></name></person-group> (<role>Eds</role>) <source>Catalogue of Palaearctic Coleoptera Volume 2, Hydrophiloidea, Histeroidea, Staphylinoidea.</source><publisher-name>Apollo Books</publisher-name>, <publisher-loc>Stenstrup</publisher-loc>, <fpage>353</fpage>–<lpage>295</lpage> pp.</mixed-citation></ref><ref id="B38"><mixed-citation xmlns:xlink="http://www.w3.org/1999/xlink" xlink:type="simple"><person-group><name name-style="western"><surname>Sharp</surname><given-names>DS</given-names></name></person-group> (<year>1874</year>)<article-title> The Staphylinidae of Japan.</article-title><source>The Transactions of the Entomological Society of London</source><volume>1874</volume>:<fpage>1</fpage>-<lpage>103</lpage>.</mixed-citation></ref><ref id="B8"><mixed-citation xmlns:xlink="http://www.w3.org/1999/xlink" xlink:type="simple"><person-group><name name-style="western"><surname>Cameron</surname><given-names>M</given-names></name></person-group> (<year>1939</year>) <source>Fauna of British India including Ceylon and Burma. Coleoptera Staphylinidae.</source> Volume <volume>IV</volume>. <publisher-name>Parts I &amp; II. Taylor and Francis</publisher-name>, <publisher-loc>London</publisher-loc>, xviii + <lpage>691</lpage> pp.</mixed-citation></ref><ref id="B24"><mixed-citation xmlns:xlink="http://www.w3.org/1999/xlink" xlink:type="simple"><person-group><name name-style="western"><surname>Mannerheim</surname><given-names>CG</given-names></name></person-group> (<year>1830</year>) Précis d'un nouvel arrangement de la famille des brachélytres de l'ordre des insectes coléoptères, St. Petersburg, 87 pp.</mixed-citation></ref><ref id="B22"><mixed-citation xmlns:xlink="http://www.w3.org/1999/xlink" xlink:type="simple"><person-group><name name-style="western"><surname>Lohse</surname><given-names>GA</given-names></name></person-group> (<year>1974</year>)<article-title> 23. Familie: Staphylinidae.</article-title> In: <person-group><name name-style="western"><surname>Freude</surname><given-names>H</given-names></name><name name-style="western"><surname>Harde</surname><given-names>KW</given-names></name><name name-style="western"><surname>Lohse</surname><given-names>GA</given-names></name></person-group> (<role>Eds</role>) <source>Die Käfer Mitteleuropas. Band 5, Staphylinidae II (Hypocyphtinae und Aleocharinae). Pselaphidae.</source><publisher-name>Goecke &amp; Evers</publisher-name>, <publisher-loc>Krefeld</publisher-loc>, <lpage>304</lpage> pp.</mixed-citation></ref><ref id="B42"><mixed-citation xmlns:xlink="http://www.w3.org/1999/xlink" xlink:type="simple"><person-group><name name-style="western"><surname>Welch</surname><given-names>RC</given-names></name></person-group> (<year>1997</year>)<article-title> The British species of the genus Aleochara Gravenhorst (Staphylinidae).</article-title><source>Coleopterist</source><volume>6</volume> (<issue>1</issue>):<fpage>1</fpage>-<lpage>45</lpage>.</mixed-citation></ref><ref id="B2"><mixed-citation xmlns:xlink="http://www.w3.org/1999/xlink" xlink:type="simple"><person-group><name name-style="western"><surname>Assing</surname><given-names>V</given-names></name></person-group> (<year>2007a</year>)<article-title> New species and additional records of Staphylinidae from Turkey V (Coleoptera).</article-title><source>Stuttgarter Beiträge zur Naturkunde, Serie A (Biologie)</source><volume>700</volume>:<fpage>1</fpage>-<lpage>64</lpage>.</mixed-citation></ref><ref id="B3"><mixed-citation xmlns:xlink="http://www.w3.org/1999/xlink" xlink:type="simple"><person-group><name name-style="western"><surname>Assing</surname><given-names>V</given-names></name></person-group> (<year>2007b</year>)<article-title> On the Aleocharini of Turkey, with notes on some species from adjacent regions (Coleoptera: Staphylinidae, Aleocharinae).</article-title><source>Beiträge zur Entomologie</source><volume>57</volume> (<issue>1</issue>):<fpage>177</fpage>-<lpage>209</lpage>.</mixed-citation></ref><ref id="B40"><mixed-citation xmlns:xlink="http://www.w3.org/1999/xlink" xlink:type="simple"><person-group><name name-style="western"><surname>Stephens</surname><given-names>JF</given-names></name></person-group> (<year>1832</year>) <source>Illustrations of British entomology; or, a synopsis of indigenous insects, containing their generic and specific distinctions; with account of their metamorphoses, times of appearance, times of appearance, localities, food, and economy, as far as practicable. Mandibulata.</source> Vol. <volume>V</volume>. <publisher-name>Baldwin &amp; Cradock</publisher-name>, <publisher-loc>London</publisher-loc>, <lpage>448</lpage> pp + pls. 24–27.</mixed-citation></ref><ref id="B17"><mixed-citation xmlns:xlink="http://www.w3.org/1999/xlink" xlink:type="simple"><person-group><name name-style="western"><surname>Heer</surname><given-names>O</given-names></name></person-group> (<year>1839</year>)<article-title> Fascicle II.</article-title> In: <source>Fauna Coleopterorum Helvetica. Pars I. Orelii</source>, <publisher-name>Fuesslini &amp; Soc.</publisher-name>, <publisher-loc>Zürich</publisher-loc>, <lpage>652</lpage> pp.</mixed-citation></ref><ref id="B33"><mixed-citation xmlns:xlink="http://www.w3.org/1999/xlink" xlink:type="simple"><person-group><name name-style="western"><surname>Penecke</surname><given-names>KA</given-names></name></person-group> (<year>1901</year>)<article-title> Coleopterologische Miscellen. II.</article-title><source>Wiener Entomologische Zeitung</source><volume>20</volume>:<fpage>11</fpage>-<lpage>21</lpage>.</mixed-citation></ref><ref id="B6"><mixed-citation xmlns:xlink="http://www.w3.org/1999/xlink" xlink:type="simple"><person-group><name name-style="western"><surname>Bernhauer</surname><given-names>M</given-names></name></person-group> (<year>1936</year>)<article-title> Neuheiten der palaearktischen Staphyliniden fauna.</article-title><source>Pubblicazioni del Museo Entomologico «Pietro Rossi» Duino</source><volume>1</volume>:<fpage>237</fpage>-<lpage>325</lpage>.</mixed-citation></ref><ref id="B20"><mixed-citation xmlns:xlink="http://www.w3.org/1999/xlink" xlink:type="simple"><person-group><name name-style="western"><surname>Klug</surname><given-names>JCF</given-names></name></person-group> (<year>1832</year>)<article-title> Bericht über eine auf Madagascar veranstaltete Sammlung von Insecten aus der Ordnung Coleoptera.</article-title><source>Abhandlungen der Königlichen Akademie der Wissenschaften zu Berlin</source><volume>1832</volume>:<fpage>91</fpage>-<lpage>223</lpage>.</mixed-citation></ref><ref id="B11"><mixed-citation xmlns:xlink="http://www.w3.org/1999/xlink" xlink:type="simple"><person-group><name name-style="western"><surname>Erichson</surname><given-names>WF</given-names></name></person-group> (<year>1839</year>) <source>Genera et species Staphylinorum insectorum coleopterorum familiae 1.</source><publisher-name>F.H. Morin</publisher-name>, <publisher-loc>Berlin</publisher-loc>, <lpage>954</lpage> pp.</mixed-citation></ref><ref id="B4"><mixed-citation xmlns:xlink="http://www.w3.org/1999/xlink" xlink:type="simple"><person-group><name name-style="western"><surname>Aubé</surname><given-names>C</given-names></name></person-group> (<year>1850</year>)<article-title> Description de quelques insectes coléoptères appartenant à l'Europe et à l'Algérie.</article-title><source>Annales de la Société Entomologique de France (2)</source><volume>8</volume>:<fpage>299</fpage>-<lpage>346</lpage>.</mixed-citation></ref><ref id="B43"><mixed-citation xmlns:xlink="http://www.w3.org/1999/xlink" xlink:type="simple"><person-group><name name-style="western"><surname>Wollaston</surname><given-names>TV</given-names></name></person-group> (<year>1854</year>) <source>Insecta Maderensia; being an account of the insects of the islands of the Madeiran group.</source><publisher-name>V.J. Voorst</publisher-name>, <publisher-loc>London</publisher-loc>, <lpage>634</lpage> pp.</mixed-citation></ref><ref id="B27"><mixed-citation xmlns:xlink="http://www.w3.org/1999/xlink" xlink:type="simple"><person-group><name name-style="western"><surname>Motschulsky</surname><given-names>V</given-names></name></person-group> (<year>1858</year>)<article-title> Énumeration des nouvelles espèces des de coléoptères rapportés de ses voyages.</article-title><source>Bulletin de la Société Impériale des Naturalistes de Moscou</source><volume>31</volume> (<issue>3</issue>):<fpage>204</fpage>-<lpage>264</lpage>.</mixed-citation></ref><ref id="B12"><mixed-citation xmlns:xlink="http://www.w3.org/1999/xlink" xlink:type="simple"><person-group><name name-style="western"><surname>Fauvel</surname><given-names>A</given-names></name></person-group> (<year>1863</year>) In: <person-group><name name-style="western"><surname>Chevrolat</surname><given-names>A</given-names></name><name name-style="western"><surname>Fauvel</surname><given-names>A</given-names></name></person-group>. <source>Coléoptères de l'Ile de Cuba. Notes, synonymiques et descriptions d'espèces nouvelles. Annales de la Société Entomologique de France</source> (<volume>4</volume>)<issue>3</issue>: <fpage>427</fpage>–<lpage>446</lpage>.</mixed-citation></ref><ref id="B23"><mixed-citation xmlns:xlink="http://www.w3.org/1999/xlink" xlink:type="simple"><person-group><name name-style="western"><surname>MacLeay</surname><given-names>WJ</given-names></name></person-group> (<year>1873</year>)<article-title> Notes on a collection of insects from Gayndah.</article-title><source>The Transactions of the Entomological Society of New South Wales</source><volume>2</volume>:<fpage>79</fpage>-<lpage>205</lpage>.</mixed-citation></ref><ref id="B9"><mixed-citation xmlns:xlink="http://www.w3.org/1999/xlink" xlink:type="simple"><person-group><name name-style="western"><surname>Casey</surname><given-names>TL</given-names></name></person-group> (<year>1894</year>)<article-title> Coleopterological notices. V.</article-title><source>Annals of the New York Academy of Sciences</source><volume>7</volume> (“1893”): <fpage>281</fpage>–<lpage>606</lpage>.</mixed-citation></ref><ref id="B10"><mixed-citation xmlns:xlink="http://www.w3.org/1999/xlink" xlink:type="simple"><person-group><name name-style="western"><surname>Eichelbaum</surname><given-names>F</given-names></name></person-group> (<year>1912</year>)<article-title> Die von Herrn Dr. Christoph Schröder in den Parehbergen und auf dem Kilimandjaro im Januar 1906 gesammelten Staphylinidae (darunter zwei neue Philonthusarten).</article-title><source>Berliner Entomologische Zeitschrift</source><volume>56</volume> (“1911”): <fpage>173</fpage>–<lpage>176</lpage>.</mixed-citation></ref><ref id="B16"><mixed-citation xmlns:xlink="http://www.w3.org/1999/xlink" xlink:type="simple"><person-group><name name-style="western"><surname>Gravenhorst</surname><given-names>JKC</given-names></name></person-group> (<year>1806</year>) <source>Monographia Coleopterorum Micropterorum</source>, <publisher-name>Henricus Dieterich</publisher-name>, <publisher-loc>Göttingen</publisher-loc>, <lpage>236</lpage> pp.</mixed-citation></ref><ref id="B14"><mixed-citation xmlns:xlink="http://www.w3.org/1999/xlink" xlink:type="simple"><person-group><name name-style="western"><surname>Fowler</surname><given-names>WW</given-names></name></person-group> (<year>1888</year>) <source>The Coleoptera of the British Islands. A descriptive account of the families, genera, and species indigenous to Great Britain and Ireland, notes as to localities, habtiats, etc.</source> Volume <volume>II</volume>, <publisher-name>L Reeve &amp; Co.</publisher-name>, <publisher-loc>London</publisher-loc>, <lpage>444</lpage> pp.</mixed-citation></ref><ref id="B29"><mixed-citation xmlns:xlink="http://www.w3.org/1999/xlink" xlink:type="simple"><person-group><name name-style="western"><surname>Olivier</surname><given-names>AG</given-names></name></person-group> (<year>1795</year>) <source>Entomologie, ou histoire naturelle des insectes, avec leur caractères génériques et spécifiques, leur description, leur synonymie, et leur figure illuminée. Coléoptères</source>, <publisher-name>Lanneau</publisher-name>, <publisher-loc>Paris</publisher-loc>, <lpage>557</lpage> pp.</mixed-citation></ref><ref id="B36"><mixed-citation xmlns:xlink="http://www.w3.org/1999/xlink" xlink:type="simple"><person-group><name name-style="western"><surname>Schrank</surname><given-names>FP</given-names></name></person-group> (<year>1798</year>) <source>Fauna Boica. Durchgedachte Geschichte der in Bairen einhemischen und zahmen Thiere</source>, Vo. <volume>1</volume>. <publisher-name>Stein</publisher-name>, <publisher-loc>Nürnberg</publisher-loc>, <lpage>720</lpage> pp.</mixed-citation></ref><ref id="B25"><mixed-citation xmlns:xlink="http://www.w3.org/1999/xlink" xlink:type="simple"><person-group><name name-style="western"><surname>Ménétriés</surname><given-names>E</given-names></name></person-group> (<year>1832</year>) <source>Catalogue raisonné des objets de zoologie recueillis dans un voyage au Caucase et jusqu'aux frontières actuelles de la Perse entrepris par ordre de S. M. l'Empereur</source>, <publisher-name>L'Académie Impériale des Sciences</publisher-name>, <publisher-loc>St. Petersburg</publisher-loc>, <lpage>271</lpage> pp.</mixed-citation></ref><ref id="B26"><mixed-citation xmlns:xlink="http://www.w3.org/1999/xlink" xlink:type="simple"><person-group><name name-style="western"><surname>Miller</surname><given-names>L</given-names></name></person-group> (<year>1853</year>) <source>Drei neue Staphylinen der Wiener Gegend. Verhandlungen der Zoologisch-Botanischen Vereins in Wien 2 (“1852”)</source>: <fpage>26</fpage>–<lpage>28</lpage>.</mixed-citation></ref><ref id="B18"><mixed-citation xmlns:xlink="http://www.w3.org/1999/xlink" xlink:type="simple"><person-group><name name-style="western"><surname>Jekel</surname><given-names>H</given-names></name></person-group> (<year>1873</year>) <source>Coleoptera Jekeliana, adjecta Eleutheratorum Bibliotheca. Énumération systematique et synonymie des coléoptères européens et exotiques composant la collection de Henri Jekel. Observations critiques. Descriptions d’espèces nouvelles. Reproductions et traduction de genres et espèces publiés dans des ouvrages francais et étrangers de manière à former insensiblement la Bibliothèque ou Coléoptèriste. Livraison I</source>, <publisher-name>E. Deyrolle Fils</publisher-name>, <publisher-loc>Paris</publisher-loc>, <lpage>96</lpage> pp.</mixed-citation></ref></ref-list></tp:taxon-treatment>
